# Supplementary material for: The Crystal Structure of Toxoplasma gondii Pyruvate Kinase 1
Source: PLoS One. 2010 Sep 14;5(9):e12736. doi: 10.1371/journal.pone.0012736 (PMC2939071; doi:10.1371/journal.pone.0012736)
Supplement: Datapack S1 — Standalone iSee datapack - contains the enhanced version of this article for use offline. This file can be opened using free software available for download at http://www.molsoft.com/icm_browser.html. (ICB) [file pone.0012736.s001.icb]

Archive with 1 entries (1 files):
- pone.0012736.icb
